# Supplementary material for: Nationwide variations in the execution of minimally invasive right hemicolectomy and short-term outcomes: first phase of the RIGHT study
Source: Br J Surg. 2024 Nov 18;111(11):znae291. doi: 10.1093/bjs/znae291 (PMC11572717; doi:10.1093/bjs/znae291)
Supplement: znae291_Supplementary_Data [file znae291_supplementary_data.zip]

Archive with 5 entries (5 files):
- Supplementary_Figure_1.JPG
- Supplementary_Figure_2.jpg
- Supplementary_File_1._Original_study_protocol_entire_Right_study.docx
- Supplementary_File_2._Original_study_protocol_phase_1_Right_study.docx
- Supplementary_material.docx
